# Supplementary material for: Comparison of Primers for the Detection of Phytophthora (and Other Oomycetes) from Environmental Samples
Source: J Fungi (Basel). 2022 Sep 19;8(9):980. doi: 10.3390/jof8090980 (PMC9502258; doi:10.3390/jof8090980)
Supplement: Supplementary file 1 [file jof-08-00980-s001.zip]

Archive with 1 entries (1 files):
- jof-1832660-supplementary.pdf
